# Supplementary material for: Comparative analysis of the complete genome of an epidemic hospital sequence type 203 clone of vancomycin-resistant Enterococcus faecium
Source: BMC Genomics. 2013 Sep 1;14:595. doi: 10.1186/1471-2164-14-595 (PMC3846456; doi:10.1186/1471-2164-14-595)
Supplement: Additional file 1: Table S1 — Complete list of CDS unique to Aus0085 based on comparison to Aus0004. [file 1471-2164-14-595-S1.xlsx]

## Sheet: Sheet1
Locus tag	Nucleotide position	CDS, predicted product
EfAU085_00241	0239579-0241066	Integral membrane protein
EfAU085_00242	0241356-0241466	Hypothetical protein
EFAU085_00243	0242087-0242647	TetR family dihydroxyacetone kinase regulator
EFAU085_00244	0242789-0243403	Acetyltransferase, GNAT family
EFAU085_00245	0243592-0245472	Cadmium-translocating P-type ATPase
EFAU085_00246	0245551-0245778	Zinc/cadmium/mercury/lead-transporting ATPase
EFAU085_00247	0245783-0246325	Hypothetical protein
EFAU085_00250	0249359-0250357	Sulfatase
EFAU085_00335	0342633-0342980	ABC transporter, ATP-binding protein
EFAU085_00337	0343607-0343831	transcriptional regulator, TetR family
EFAU085_00339	0345072-0345200	Polysaccharide deacetylase
EFAU085_00395	0408339-0408632	membrane protein
EFAU085_00542	0577359-0577562	Excisionase
EFAU085_00543	0577644-0578861	integrase
EFAU085_00546	0580506-0580925	BglG family transcriptional antiterminator
EFAU085_00683	0724076-0724318	hypothetical protein
EFAU085_00688	0727668-0728168	TraG/TraD family protein
EFAU085_00689	0728728-0730545	HNH endonuclease domain protein
EFAU085_00692	0732291-0732638	hypothetical protein
EFAU085_00693	0732653-0732934	hypothetical protein
EFAU085_00694	0733193-0733975	RNase II stability modulator
EFAU085_00695	0734148-0735866	Na+/Pi-cotransporter
EFAU085_00696	0735868-0736722	phosphate binding protein
EFAU085_00697	0736688-0736801	hypothetical protein
EFAU085_00698	0737419-0737718	hypothetical protein
EFAU085_00699	0737742-0738152	single-strand binding protein
EFAU085_00701	0738852-0739373	TDP-fucosamine acetyltransferase
EFAU085_00702	0739431-0739856	acetyltransferase, GNAT family
EFAU085_00703	0740299-0740481	hypothetical protein
EFAU085_00704	0740594-0742105	hypothetical protein
EFAU085_00705	0742428-0742652	hypothetical protein
EFAU085_00706	0742645-0743211	hypothetical protein
EFAU085_00707	0743199-0733429	hypothetical protein
EFAU085_00708	0743630-0743995	hypothetical protein
EFAU085_00709	0743995-0745722	conjugal transfer relaxase TraA
EFAU085_00710	0745761-0747668	hypothetical protein
EFAU085_00711	0747933-0748049	hypothetical protein
EFAU085_00712	0748353-0748535	hypothetical protein
EFAU085_00713	0748562-0750259	resolvase family site-specific recombinase
EFAU085_00751	0787971-0788222	site-specific tyrosine recombinase XerC-family
EFAU085_00752	0788234-0788545	hypothetical protein
EFAU085_00753	0788598-0789011	putative Zn peptidase
EFAU085_00754	0789029-0789373	helix-turn-helix domain-containing protein
EFAU085_00755	0789674-0789895	hypothetical protein
EFAU085_00756	0790022-0790798	toxin-antitoxin system, toxin component, Bro family
EFAU085_00757	0790801-0790989	hypothetical protein
EFAU085_00762	0791809-0792150	hypothetical protein
EFAU085_00764	0792895-0793581	hypothetical protein
EFAU085_00765	0793584-0794414	phage protein
EFAU085_00766	0794431-0795282	DNA replication protein
EFAU085_00767	0795279-0795638	prophage pi3 protein 45
EFAU085_00770	0797544-0797705	hypothetical protein
EFAU085_00774	0798565-078678	hypothetical protein
EFAU085_00775	0798753-0799220	ArpU family transcriptional regulator
EFAU085_00776	0799516-0799731	hypothetical protein
EFAU085_00777	0799755-0800096	hypothetical protein
EFAU085_00778	0800089-0800268	prophage Lp2 protein 14
EFAU085_00779	0800490-0801137	hypothetical protein
EFAU085_00885	0888211-0888576	hypothetical protein
EFAU085_00886	0889203-0889391	hypothetical protein
EFAU085_00887	0889399-0889593	hypothetical protein
EFAU085_00888	0889626-0889838	hypothetical protein
EFAU085_00889	0889966-0890166	hypothetical protein
EFAU085_00890	0890163-0890435	hypothetical protein
EFAU085_00891	0890436-0890621	hypothetical protein
EFAU085_00892	0890915-0891391	phage protein
EFAU085_00893	0891537-0892250	hypothetical protein
EFAU085_00894	0892313-0892591	hypothetical protein
EFAU085_00895	0892593-0892979	hypothetical protein
EFAU085_00896	0892976-0893356	phage protein
EFAU085_00897	0893468-0893920	Phage terminase, small subunit
EFAU085_00898	0893917-0895644	Phage terminase protein, large subunit
EFAU085_00899	0895666-0896895	phage portal protein
EFAU085_00900	0896867-0897436	phage major capsid protein, HK97 family
EFAU085_00901	0897449-0898813	major capsid protein
EFAU085_00902	0898815-0899096	hypothetical protein
EFAU085_00903	0899074-0899400	phage protein
EFAU085_00904	0899390-0899728	hypothetical protein
EFAU085_00905	0899718-0900083	hypothetical protein
EFAU085_00906	0900090-0900716	phi13 family phage major tail protein
EFAU085_00907	0900716-0901180	phage protein
EFAU085_00908	0901375-0903684	phage tail tape measure protein TP901
EFAU085_00909	0903681-0904400	phage-related protein
EFAU085_00910	0904397-0907156	phage minor structural protein
EFAU085_00911	0907169-0908077	hypothetical protein
EFAU085_00912	0908077-0908556	hypothetical protein
EFAU085_00913	0908787-0909149	hypothetical protein
EFAU085_00914	0909149-0909325	hypothetical protein
EFAU085_00915	0909309-0909644	hypothetical protein
EFAU085_00921	0911909-0912244	hypothetical protein
EFAU085_00922	0912325-0913116	hypothetical protein
EFAU085_00923	0913220-0914038	ATP/GTP-binding protein
EFAU085_00952	0946113-0946220	hypothetical protein
EFAU085_00957	0949170-0949607	UDP-glucose 4-epimerase
EFAU085_00963	0954141-0954539	oxidoreductase
EFAU085_01178	1190628-1190810	hypothetical protein
EFAU085_01193	1203874-1204191	LysM domain-containing protein
EFAU085_01194	1204142-1204498	LysM domain-containing protein
EFAU085_01366	1384528-1384878	cation diffusion facilitator family transporter
EFAU085_01390	1408045-1408194	ABC transporter substrate binding protein
EFAU085_01425	1447338-1447778	AMP-binding family protein
EFAU085_01456	1477352-1477714	cyclopropane-fatty-acyl-phospholipid synthase
EFAU085_01462	1483438-1484121	alpha amylase, catalytic domain protein
EFAU085_01469	1489575-1490009	M protein trans-acting positive regulator
EFAU085_01482	1503370-1503489	hypothetical protein
EFAU085_01491	1512373-1513986	resolvase family site-specific recombinase
EFAU085_01492	1515296-1516510	helix-turn-helix protein
EFAU085_01493	1516638-1517108	Bacterial transcription activator, effector binding protein
EFAU085_01494	1517105-1517347	hypothetical protein
EFAU085_01495	1517893-1518423	riboflavin biosynthesis protein RibD protein
EFAU085_01496	1518454-1518549	hypothetical protein
EFAU085_01497	1518605-1519261	hypothetical protein
EFAU085_01498	1519388-1519861	dihydrofolate reductase
EFAU085_01568	1577588-1577773	hypothetical protein
EFAU085_01569	1578127-1578372	Helix-turn-helix domain
EFAU085_01570	1578366-1578767	RNA polymerase sigma-70 factor, region 4
EFAU085_01571	1579066-1579830	Beta-glucuronidase
EFAU085_01572	1579827-1580759	Beta-galactosidase large subunit
EFAU085_01573	1580782-1582548	Beta-N-acetylglucosaminidase/beta-glucosidase
EFAU085_01574	1582561-1583355	putative phosphatases
EFAU085_01575	1583365-1584741	transporter, major facilitator family protein
EFAU085_01576	1584861-1585508	keto-hydroxyglutarate-aldolase/keto-deoxy- phosphogluconate aldolase
EFAU085_01577	1585592-1587019	glucuronate isomerase
EFAU085_01582	1591498-1591839	hypothetical protein
EFAU085_01583	1591936-1592388	hypothetical protein
EFAU085_01584	1592395-1592943	hypothetical protein
EFAU085_01585	1592988-1593320	hypothetical protein
EFAU085_01586	1593334-1593591	hypothetical protein
EFAU085_01587	1593786-1594328	hypothetical protein
EFAU085_01589	1595448-1596428	hypothetical protein
EFAU085_01590	1596434-1597657	amino acid transporter
EFAU085_01591	1597673-1600201	ATP/GTP-binding protein
EFAU085_01592	1600254-1600664	hypothetical protein
EFAU085_01593	1600677-1600895	hypothetical protein
EFAU085_01594	1600941-1601882	hypothetical protein
EFAU085_01595	1601961-1602875	cell wall surface anchor family protein
EFAU085_01596	1603015-1603239	hypothetical protein
EFAU085_01597	1603259-1603816	hypothetical protein
EFAU085_01598	1603896-1604396	hypothetical protein
EFAU085_01599	1604397-1604942	hypothetical protein
EFAU085_01600	1604939-1606195	helix-turn-helix protein
EFAU085_01601	1606555-1606866	hypothetical protein
EFAU085_01602	1606889-1608364	FtsK/SpoIIIE family protein
EFAU085_01603	1608488-1608745	hypothetical protein
EFAU085_01604	1608814-1609266	hypothetical protein
EFAU085_01605	1609268-1609633	hypothetical protein
EFAU085_01606	1609732-1611717	cell wall surface anchor family protein
EFAU085_01607	1611714-1614014	cell wall surface anchor family protein
EFAU085_01608	1614064-1614399	hypothetical protein
EFAU085_01609	1614489-1614761	hypothetical protein
EFAU085_01610	1614844-1615095	hypothetical protein
EFAU085_01611	1615880-1616014	hypothetical protein
EFAU085_01612	1616094-1617005	helix-turn-helix protein
EFAU085_01962	1976292-1976486	Phage terminase-like protein, large subunit
EFAU085_01963	1976738-1976962	putative phage terminase, small subunit
EFAU085_01964	1977094-1977219	hypothetical protein
EFAU085_01965	1977429-1977782	hypothetical protein
EFAU085_01966	1977901-1978116	hypothetical protein
EFAU085_01967	1978479-1978670	hypothetical protein
EFAU085_01968	1978712-1979578	AraC family transcriptional regulator
EFAU085_01969	1979602-1981254	phosphoglucomutase/phosphomannomutase family protein
EFAU085_01970	1981259-1982161	mannose-6-phosphate isomerase, class I
EFAU085_01971	1982245-1983558	mannose-1-phosphate guanyltransferase
EFAU085_01972	1983626-1984570	NAD-dependent epimerase/dehydratase
EFAU085_01973	1984607-1985620	Glycosyl transferases, related to UDP-glucuronosyltransferase
EFAU085_01974	1985700-1986746	dTDP-glucose 4,6-dehydratase
EFAU085_01979	1990882-1991385	dTDP-4-dehydrorhamnose 3,5-epimerase
EFAU085_01980	1991579-1992190	VanZ-like protein
EFAU085_01981	1992216-1993667	Polysaccharide biosynthesis protein
EFAU085_01982	1993691-1994422	dTDP-glucose pyrophosphorylase
EFAU085_01983	1994440-1994835	hypothetical protein
EFAU085_01984	1994937-1996574	hypothetical protein
EFAU085_01985	1996609-1997943	D,D-heptose 1,7-bisphosphate phosphatase
EFAU085_01986	1997985-1999094	hypothetical protein
EFAU085_01987	1999119-2000354	hypothetical protein
EFAU085_01988	2000385-2001479	Glycosyl transferases group 1
EFAU085_01989	2001502-2002275	hypothetical protein
EFAU085_01990	2002289-2002744	Serine O-acetyltransferase
EFAU085_01991	2002943-2003164	Serine O-acetyltransferase
EFAU085_01992	2003166-2004272	glycosyl transferase group 1 family protein
EFAU085_01993	2004290-2005051	glycosyl transferase, WecB/TagA/CpsF family
EFAU085_01994	2005127-2006125	UDP-glucose 4-epimerase
EFAU085_01995	2006144-2006797	phosphoheptose isomerase
EFAU085_01996	2006807-2007817	mevalonate kinase
EFAU085_01997	2007836-2009086	UDP-glucose 6-dehydrogenase
EFAU085_01998	2010110-2010760	ISEfm1, transposase
EFAU085_01999	2011996-2012703	sugar transferase
EFAU085_02033	2053446-2053712	hypothetical protein
EFAU085_02034	2053705-2054028	hypothetical protein
EFAU085_02035	2054040-2054294	hypothetical protein
EFAU085_02036	2054243-2055298	lipase
EFAU085_02037	2055298-2055693	hypothetical protein
EFAU085_02038	2055736-2055990	hypothetical protein
EFAU085_02039	2055987-2056307	hypothetical protein
EFAU085_02192	2212207-2212605	hypothetical protein
EFAU085_02193	2212598-2213050	hypothetical protein
EFAU085_02194	2213037-2213444	hypothetical protein
EFAU085_02195	2214530-2214736	hypothetical protein
EFAU085_02196	2214720-2215928	hypothetical protein
EFAU085_02199	2217539-2217679	hypothetical protein
EFAU085_02200	2217672-2218019	hypothetical protein
EFAU085_02201	2218033-2218527	hypothetical protein
EFAU085_02202	2218527-2218976	hypothetical protein
EFAU085_02203	2218980-2219600	hypothetical protein
EFAU085_02204	2219600-2219902	hypothetical protein
EFAU085_02205	2219850-2220203	hypothetical protein
EFAU085_02206	2220200-2220508	hypothetical protein
EFAU085_02207	2220521-2223283	phage minor structural protein
EFAU085_02208	2223280-2224020	phage putative tail component protein
EFAU085_02209	2224010-2225038	phage tail tape measure protein, TP901 family, core region
EFAU085_02210	2225035-2226825	phage tail tape measure protein, TP901 family, core region
EFAU085_02211	2227040-2227381	hypothetical protein
EFAU085_02212	2227381-2227989	phage major tail protein, Phi13 family
EFAU085_02213	2227990-2228367	hypothetical protein
EFAU085_02214	2228369-2228764	hypothetical protein
EFAU085_02215	2228867-2229127	hypothetical protein
EFAU085_02216	2229127-2229468	hypothetical protein
EFAU085_02217	2229480-2229677	hypothetical protein
EFAU085_02218	2229718-2230608	hypothetical protein
EFAU085_02219	2230623-2231240	hypothetical protein
EFAU085_02220	2231373-2231690	hypothetical protein
EFAU085_02221	2231692-2232522	phage head protein
EFAU085_02222	2232660-2234189	phage portal protein
EFAU085_02223	2234201-2235616	hypothetical protein
EFAU085_02224	2235609-2236442	Phage terminase small subunit
EFAU085_02225	2236601-2236831	hypothetical protein
EFAU085_02226	2236831-2237004	hypothetical protein
EFAU085_02227	2237047-2237307	hypothetical protein
EFAU085_02228	2238257-2238643	hypothetical protein
EFAU085_02229	2238656-2239069	phage transcriptional regulator, ArpU family
EFAU085_02232	2239649-2239879	hypothetical protein
EFAU085_02233	2239876-2240259	hypothetical protein
EFAU085_02234	2240256-2240798	hypothetical protein
EFAU085_02235	2240795-2241265	phage protein
EFAU085_02236	2241267-2241449	hypothetical protein
EFAU085_02237	2241442-2241759	hypothetical protein
EFAU085_02238	2241756-2242607	DNA replication protein DnaC
EFAU085_02239	2242622-2243422	hypothetical protein
EFAU085_02240	2243465-2244355	recombination and repair protein RecT
EFAU085_02241	2244357-2245298	YqaJ-like viral recombinase domain
EFAU085_02242	2245291-2245389	hypothetical protein
EFAU085_02243	2245367-2245534	hypothetical protein
EFAU085_02244	2245531-2245866	hypothetical protein
EFAU085_02245	2245927-2246055	hypothetical protein
EFAU085_02246	2246133-2246357	hypothetical protein
EFAU085_02247	2246354-2246509	hypothetical protein
EFAU085_02248	2246893-2247123	hypothetical protein
EFAU085_02249	2247120-2247278	hypothetical protein
EFAU085_02250	2247291-2247557	Helix-turn-helix domain protein
EFAU085_02251	2248460-2247858	LexA repressor
EFAU085_02252	2248547-2249836	phage membrane protein
EFAU085_02253	2249902-2251254	resolvase family site-specific recombinase
EFAU085_02305	2309291-2309653	C4-dicarboxylate anaerobic carrier
EFAU085_02443	2453178-2453348	hypothetical protein
EFAU085_02444	2453332-2454540	hypothetical protein
EFAU085_02447	2455895-2456137	hypothetical protein
EFAU085_02451	2456920-2458980	hypothetical protein
EFAU085_02452	2458998-2459822	hypothetical protein
EFAU085_02453	2459826-2460875	hypothetical protein
EFAU085_02454	2460872-2461744	hypothetical protein
EFAU085_02455	2461745-2465593	phage tail tape measure protein TP901
EFAU085_02456	2465593-2465784	hypothetical protein
EFAU085_02457	2465808-2466119	hypothetical protein
EFAU085_02458	2466244-2466804	phage major tail protein, Phi13 family
EFAU085_02459	2466820-2467191	hypothetical protein
EFAU085_02460	2467188-2467583	phage protein, HK97 gp10 family
EFAU085_02462	2467919-2468245	Phage gp6-like head-tail connector protein
EFAU085_02463	2468260-2469453	Phage major capsid protein, HK97 family
EFAU085_02465	2470162-2471382	Phage portal protein
EFAU085_02466	2471398-2472717	Phage terminase-like protein, large subunit
EFAU085_02467	2472937-2473698	GIY-YIG catalytic domain
EFAU085_02468	2473791-2473949	Ribbon-helix-helix domain
EFAU085_02469	2473956-2474429	Phage terminase-like protein, large subunit
EFAU085_02470	2474416-2474937	Phage terminase, small subunit
EFAU085_02471	2475039-2475203	hypothetical protein
EFAU085_02472	2475678-2476019	hypothetical protein
EFAU085_02473	2476087-2476224	Helix-turn-helix domain
EFAU085_02474	2476224-2476412	hypothetical protein
EFAU085_02475	2476409-2476639	hypothetical protein
EFAU085_02478	2478036-2478287	hypothetical protein
EFAU085_02480	2478737-2479006	hypothetical protein
EFAU085_02481	2479003-2479533	hypothetical protein
EFAU085_02482	2479526-2479840	MazG nucleotide pyrophosphohydrolase domain
EFAU085_02483	2479852-2479977	hypothetical protein
EFAU085_02484	2479979-2480794	SPFH domain / Band 7 family
EFAU085_02485	2480791-2481111	hypothetical protein
EFAU085_02487	2481272-2481589	VRR-NUC domain protein
EFAU085_02489	2484240-2484746	hypothetical protein
EFAU085_02490	2484764-2486287	putative helicase
EFAU085_02491	2486259-2486999	phage nucleotide-binding protein
EFAU085_02492	2487020-2487499	Siphovirus Gp157
EFAU085_02493	2487809-2487985	hypothetical protein
EFAU085_02494	2487961-2488212	Helix-turn-helix domain
EFAU085_02495	2488226-2488417	hypothetical protein
EFAU085_02498	2489552-2490187	hypothetical protein
EFAU085_02499	2490305-2491516	site-specific tyrosine recombinase XerC-family
EFAU085_02500	2492186-2492572	hypothetical protein
EFAU085_02501	2492569-2493090	RDD family protein
EFAU085_02502	2493092-2494126	signal peptide peptidase SppA
EFAU085_02503	2494159-2495526	hypothetical protein
EFAU085_02504	2495543-2497696	ABC transporter, ATP-binding protein/permease
EFAU085_02505	2497954-2498190	hypothetical protein
EFAU085_02506	2498209-2498424	hypothetical protein
EFAU085_02507	2499127-2499771	response regulator receiver domain protein
EFAU085_02509	2501579-2502862	sensor histidine kinase
EFAU085_02518	2510035-2510160	ferrous iron transport protein B
EFAU085_02542	2531474-2531670	diacylglycerol kinase catalytic subunit
EFAU085_02651	2664394-2664840	UDP-N-acetylmuramoylalanyl-D-glutamate--L- lysine ligase
EFAU085_02768	2805938-2807269	PTS system, lactose/cellobiose-specific IIC component
EFAU085_02769	2807418-2808131	GntR family transcriptional regulator
EFAU085_02770	2808306-2809730	6-phospho-beta-glucosidase
EFAU085_02778	2817671-2820274	glycosyl hydrolase family 38 protein
EFAU085_02779	2820286-2821335	PTS system, fructose-specific IIBC component
EFAU085_02780	2821361-2821675	PTS system, fructose-specific IIBC component
EFAU085_02781	2821691-2822137	PTS system, fructose-specific IIA component
EFAU085_02782	2822138-2824060	transcriptional antiterminator bglG
EFAU085_02789	2832148-2832462	hypothetical protein
EFAU085_02791	2832859-2833203	hypothetical protein
EFAU085_02798	2840099-2840239	hypothetical protein
EFAU085_02799	2840239-2840388	hypothetical protein
EFAU085_02801	2841843-2841938	hypothetical protein
EFAU085_02803	2844959-2845462	Antirestriction protein
EFAU085_02804	2845588-2846625	hypothetical protein
EFAU085_02805	2846640-2848337	thiamine biosynthesis protein ThiF
EFAU085_02806	2848330-2848791	hypothetical protein
EFAU085_02807	2848804-2849046	hypothetical protein
EFAU085_02809	2850686-2851348	hypothetical protein
EFAU085_02817	2861020-2861340	drug resistance MFS transporter, drug:H+ antiporter-2 (DHA2) family protein
EFAU085_02819	2862908-2864359	peptidase, M23 family
EFAU085_02828	2877942-2878541	CobW/P47K family protein
EFAU085_02851	2895936-2896250	PTS system, lactose/cellobiose-specific IIB component
EFAU085_02852	2896266-2897861	Sodium/myo-inositol cotransporter
EFAU085_02853	2897884-2898774	inosose dehydratase
EFAU085_02854	2898791-2899816	oxidoreductase family, NAD-binding Rossmann fold protein
EFAU085_02855	2899840-2900847	oxidoreductase family, NAD-binding Rossmann fold protein
EFAU085_02856	2900960-2902120	aldehyde-alcohol dehydrogenase
EFAU085_02857	2902196-2903650	methylmalonate-semialdehyde dehydrogenase
EFAU085_02859	2905497-2906321	5-deoxy-glucuronate isomerase
EFAU085_02860	2906360-2908276	pyruvate oxidase
EFAU085_02861	2908287-2909321	2-dehydro-3-deoxygluconokinase
EFAU085_02862	2909478-2910494	transcriptional regulator, LacI family
EFAU085_02863	2910596-2910850	hypothetical protein
EFAU085_02864	2911095-2911826	Putative transposase
EFAU085_02865	2912825-2913805	ornithine cyclodeaminase/mu-crystallin family protein
EFAU085_02866	2913818-2914696	hypothetical protein
EFAU085_02867	2914712-2915455	transcriptional regulator
EFAU085_02868	2915786-2915935	hypothetical protein
EFAU085_02869	2916903-2917229	Transposase and inactivated derivatives
EFAU085_02870	2917237-2918145	Transposase IS116/IS110/IS902 family
EFAU085_p1002	839-1246	hypothetical protein
EFAU085_p1005	3545-3970	hypothetical protein
EFAU085_p1006	4313-4516	hypothetical protein
EFAU085_p1010	9591-10517	hypothetical protein
EFAU085_p1019	17441-18733	IS256 family transposase
EFAU085_p1020	19007-19267	hypothetical protein
EFAU085_p1025	22642-23322	IS1216 transposase
EFAU085_p1027	23958-24125	hypothetical protein
EFAU085_p1028	24159-24458	conserved domain protein
EFAU085_p1030	25439-25825	hypothetical protein
EFAU085_p1031	25914-28265	hypothetical protein
EFAU085_p1032	28390-29079	hypothetical protein
EFAU085_p1033	29093-29545	hypothetical protein
EFAU085_p1038	33899-34108	hypothetical protein
EFAU085_p1044	38439-39263	hypothetical protein
EFAU085_p1045	39253-40353	extracellular solute-binding protein family 1
EFAU085_p1047	41349-41732	hydrolase
EFAU085_p1053	47794-47961	hypothetical protein
EFAU085_p1054	48206-48436	hypothetical protein
EFAU085_p1055	48823-49071	hypothetical protein
EFAU085_p1058	50513-50962	thioredoxin family protein
EFAU085_p1059	51118-51468	hypothetical protein
EFAU085_p1064	53775-54239	hypothetical protein
EFAU085_p1066	55407-55793	hypothetical protein
EFAU085_p1067	55849-56301	phage integrase family protein
EFAU085_p1068	57741-57929	hypothetical protein
EFAU085_p1071	59520-60692	transposase, Mutator family
EFAU085_p1072	61328-61735	IS605/IS200 family transposase
EFAU085_p1073	61754-61966	hypothetical protein
EFAU085_p1077	63378-64937	citrate lyase alpha chain
EFAU085_p1078	64930-65835	citrate lyase subunit beta
EFAU085_p1079	65840-66133	citrate lyase gamma chain
EFAU085_p1080	66137-66688	citrate lyase synthetase
EFAU085_p1081	66685-67149	citrate lyase synthetase
EFAU085_p1082	68479-67175	Na+/citrate symporter
EFAU085_p1083	68460-69647	NADP-dependent malic enzyme
EFAU085_p1084	69834-70781	citrate lyase regulator
EFAU085_p1085	71078-71626	hypothetical protein
EFAU085_p1087	72770-73057	addiction module toxin RelE
EFAU085_p1088	73047-73376	toxin-antitoxin system, antitoxin component
EFAU085_p1091	74094-47510	hypothetical protein
EFAU085_p1092	74516-74974	Integrase core domain protein
EFAU085_p1096	77712-77984	tagatose 1,6-diphosphate aldolase
EFAU085_p1103	83533-84048	Galactose-6-phosphate isomerase subunit lacB
EFAU085_p1104	84065-84490	Galactose-6-phosphate isomerase subunit lacA
EFAU085_p1105	84979-85746	lactose transport regulator
EFAU085_p1107	86344-86598	integrase
EFAU085_p1110	87920-88054	hypothetical protein
EFAU085_p1111	88250-88705	Site-specific recombinase XerD
EFAU085_p1113	90339-90494	hypothetical protein
EFAU085_p1114	90847-91527	Integrase core domain protein
EFAU085_p1116	93983-94357	hypothetical protein
EFAU085_p1123	98556-98840	yjcQ protein
EFAU085_p1124	98861-100249	hypothetical protein
EFAU085_p1127	101993-102310	Plasmid stabilization system protein
EFAU085_p1128	102311-102565	putative addiction module antidote
EFAU085_p1147	121249-121455	hypothetical protein
EFAU085_p1148	121455-121706	hypothetical protein
EFAU085_p1156	124524-124628	hypothetical protein
EFAU085_p1157	124700-125524	hypothetical protein
EFAU085_p1165	130197-130490	hypothetical protein
EFAU085_p2034	30127-31200	hypothetical protein
EFAU085_p2035	31244-31513	hypothetical protein
EFAU085_p2039	34170-34505	hypothetical protein
EFAU085_p2051	46264-46488	hypothetical protein
EFAU085_p2055	48291-48476	YcfA-like protein
EFAU085_p2056	48510-48941	hypothetical protein
EFAU085_p2057	49486-49668	hypothetical protein
EFAU085_p2058	49840-51153	Lactose-proton symporter
EFAU085_p2062	54699-54884	hypothetical protein
EFAU085_p3001	1-1425	replication protein
EFAU085_p3004	3022-3873	hypothetical protein
EFAU085_p3005	3876-4106	hypothetical protein
EFAU085_p3006	4398-4511	hypothetical protein
EFAU085_p3007	4521-5219	Integrase core domain protein
EFAU085_p3008	5508-5723	Omega Transcriptional Repressor
EFAU085_p3009	5740-6012	Bacterial epsilon antitoxin
EFAU085_p3010	6014-6877	zeta toxin
EFAU085_p3011	7055-7195	hypothetical protein
EFAU085_p3013	8627-9412	aminoglycoside 3'-phosphotransferase
EFAU085_p3015	10795-11043	streptothricin acetyltransferase
EFAU085_p3016	11040-11948	Streptomycin adenyltranferase
EFAU085_p3017	11981-12715	methyltransferase domain protein
EFAU085_p3019	13580-13804	toxin-antitoxin system, antitoxin component, Xre family
EFAU085_p3021	15456-15665	Lincosamide nucleotidyltransferase
EFAU085_p3022	15679-16257	Lincosamide nucleotidyltransferase
EFAU085_p3025	18712-19170	Integrase core domain protein
EFAU085_p3028	21491-21703	hypothetical protein
EFAU085_p3029	21865-22383	YfbU domain protein
EFAU085_p3030	22390-22902	hypothetical protein
EFAU085_p3031	23173-23796	Resolvase protein
EFAU085_p3032	23886-24572	Transposase, IS1216
EFAU085_p3033	24770-25375	Fic family protein
EFAU085_p3034	25391-25963	Resolvase protein
EFAU085_p3035	26083-26235	hypothetical protein
EFAU085_p3041	29124-29399	hypothetical protein
EFAU085_p3042	29371-30324	putative PrgP protein
EFAU085_p4008	5683-5820	hypothetical protein
EFAU085_p4009	5780-5941	hypothetical protein
